# Supplementary material for: Development and validation of an updated PICC length prediction formula based on anteroposterior chest radiographs for the ultrasound-guided bedside placement
Source: PLoS One. 2023 Nov 21;18(11):e0294598. doi: 10.1371/journal.pone.0294598 (PMC10662780; doi:10.1371/journal.pone.0294598)
Supplement: S1 Data — (XLSX) [file pone.0294598.s001.xlsx]

## Sheet: Training
Group	Sex	Age	CP	aCL	Side	Vessel	MHTD	DTV	iCL	CTL	CCL	2RHD	HVD	TCD
Training	1	59	7	36	0	0	24.906	28.164	14.727	-0.783	43.783	15.103	14.764	10.311
Training	1	67	8	36.95	0	0	29.103	27.993	13.792	0.89	44.06	18.604	13.158	11.514
Training	1	34	9.5	34.2	0	0	28.178	29.339	13.123	2.144	41.556	19.486	14.261	11.298
Training	0	63	14.5	32	0	0	31.115	31.533	13.189	-0.485	46.985	19.765	14.262	12.12
Training	0	62	7.7	41.25	0	0	29.197	31.658	14.471	1.183	47.767	20.13	14.505	12.561
Training	0	87	11	36.5	1	0	27.639	28.278	14.452	0	47.5	18.273	12	13.624
Training	1	78	3.5	41	0	0	30.179	28.611	12.778	1.806	42.694	17.131	13.071	11.234
Training	1	88	7.5	36	0	0	28.561	24.971	13.254	0.227	43.273	18.128	14.666	11.042
Training	0	63	4.5	43	0	0	26.132	29.451	13.899	4.779	42.721	17.394	14.564	10.912
Training	0	83	10.5	42	0	1	29.239	29.164	14.883	7.037	45.463	20.004	14.765	14.704
Training	0	69	5	45	0	1	34.3	32.136	16.312	3.272	46.728	20.486	15.427	13.879
Training	1	61	5.7	41.25	0	0	29.229	30.592	15.222	2.895	44.055	18.666	15.48	11.564
Training	0	42	10	42.75	0	1	28.369	32.218	14.401	6.157	46.593	20.256	15.111	13.357
Training	0	58	7.5	40	0	0	28.871	27.625	13.911	4.701	42.799	16.778	14.143	11.565
Training	1	45	10	36	0	1	28.941	29.104	13.741	2.998	43.002	18.83	15.782	10.919
Training	1	81	11	33.65	0	1	27.832	26.573	12.245	4.196	40.454	17.664	13.102	11.504
Training	0	67	9	37.9	0	1	29.207	27.606	16.689	3.308	43.592	18.403	15.686	11.776
Training	0	74	7.5	39.05	0	1	27.455	30.313	14.094	3.134	43.416	18.39	13.28	11.26
Training	1	52	7	36	0	0	26.547	29.802	14.019	0.299	42.701	17.526	16.614	10.832
Training	1	71	5.9	37	0	0	27.405	26.205	12.655	0.812	42.088	16.784	13.726	10.738
Training	0	88	9.5	36.5	0	1	30.788	28.194	13.65	0.192	45.808	19.872	15.963	12.831
Training	1	74	7.5	36.6	0	0	29.169	27.307	14.872	-0.589	44.689	18.644	14.722	11.627
Training	1	80	6	37	0	0	27.68	25.314	13.465	1.145	41.855	16.368	13.365	11.17
Training	0	70	8.2	41.25	0	0	31.937	28.87	15.067	6.235	43.215	19.3	16.071	12.042
Training	1	51	10.5	35.15	0	1	25.958	28.228	13.569	2.9	42.75	18.534	14.896	11.062
Training	0	86	7.5	45.25	0	1	29.927	26.586	16.928	9.619	43.131	19.258	14.383	12.009
Training	1	66	9.8	33	0	0	26.884	25.902	12.018	1.998	40.802	18.484	12.467	11.117
Training	1	85	4	43	0	0	27.548	26.609	13.076	4.293	42.707	17.743	12.837	11.572
Training	0	60	8.5	37.75	0	0	26.441	27.879	14.674	2.802	43.448	19.74	14.476	12.406
Training	1	67	10	35	0	1	29.259	30.612	13	3.477	41.523	19.878	14.406	10.932
Training	1	79	8.5	36.25	0	1	28.536	27.947	13.18	4.197	40.553	17.168	13.324	10.129
Training	0	47	9.5	40	0	1	33.396	31.425	14.383	6.016	43.484	20.905	13.562	14.52
Training	1	57	6.5	44.25	1	0	28.645	27.401	13.436	3.919	46.831	18.419	14.206	11.656
Training	0	63	7.2	41.25	0	0	29.951	30.818	16.316	3.552	44.898	18.77	15.216	13.492
Training	0	56	11.5	36.8	0	1	31.741	32.79	13.856	5.224	43.076	20.21	12.649	13.655
Training	1	59	3.4	40	0	0	30.823	26.196	12.69	2.184	41.216	15.172	14.122	11.292
Training	0	73	6	40.05	0	1	27.197	26.86	12.936	3.182	42.868	17.535	13.532	11.032
Training	0	71	6.5	41.25	0	1	25.526	29.724	10.987	6.517	41.233	16.2	11.984	10.195
Training	0	58	6.7	43.25	0	1	29.35	28.577	13.275	6.3	43.65	17.604	14.939	11.436
Training	0	89	8.5	40.95	0	1	31.052	29.954	15.097	7.296	42.154	19.624	13.608	12.319
Training	1	42	7	39.25	0	1	29.185	28.591	15.01	4.591	41.659	17.937	15.666	10.44
Training	0	70	13.3	32	0	1	28.839	28.19	12.365	0.882	44.418	18.834	13.908	12.494
Training	0	66	8	47.25	1	0	29.515	30.574	14.946	5.055	50.195	19.127	15.399	13.125
Training	1	80	12	35.25	0	1	25.12	23.71	14.183	4.764	42.486	16.843	13.712	10.662
Training	0	57	15.3	35	0	0	32.572	33.439	14.749	2.576	47.724	20.173	15.832	13.266
Training	1	77	6.5	35	0	1	27.716	25.559	13.645	-0.151	41.651	17.824	12.959	10.347
Training	0	70	11	39	0	0	28.925	27.916	13.735	6.117	43.883	18.912	14.008	12.468
Training	0	57	7.5	43.85	1	1	27.815	30.517	13.707	6.728	44.622	18.978	12.897	12.542
Training	1	82	6	39.25	0	0	26.41	27.984	12.284	3.708	41.542	16.911	12.417	9.694
Training	1	93	6	36.25	0	1	23.317	24.142	12.625	2.746	39.504	16.66	12.805	9.761
Training	0	37	8.5	45.25	1	0	31.086	32.42	13.943	4.643	49.107	19.98	16.939	13.354
Training	0	62	10	37.6	0	1	32.31	29.381	15.422	2.479	45.121	19.527	15.8	13.318
Training	0	76	9	39.25	0	0	28.833	29.824	14.876	5.618	42.632	18.702	16.168	10.525
Training	1	69	6	39.25	0	0	27.623	25.704	13.578	3.568	41.682	16.69	14.372	10.529
Training	0	80	6.5	45	0	1	33.699	28.967	14.938	6.248	45.252	19.003	16.829	12.828
Training	0	78	9	43.25	0	0	29.92	31.138	15.005	7.569	44.681	19.568	13.733	11.916
Training	1	77	6.5	38.25	0	0	27.771	27.842	13.508	1.781	42.969	16.868	13.27	10.551
Training	0	71	7	39.25	0	1	28.104	30.813	14.248	5.006	41.244	15.631	14.513	11.225
Training	0	70	9	39.25	0	1	29.831	30.398	11.081	3.76	44.49	17.811	13.646	13.021
Training	0	77	10	40.25	0	1	32.67	29.315	14.198	5.518	44.732	18.55	15.919	12.829
Training	0	79	5.3	41.25	0	0	29.869	26.704	14.455	4.303	42.247	16.46	14.366	12.467
Training	1	81	7.5	38.25	0	0	28.43	28.18	13.094	5.092	40.658	17.7	11.813	11.096
Training	1	58	6.5	37	0	1	27.411	24.401	12.521	5.394	38.106	16.977	10.825	10.815
Training	1	86	7.5	34.5	0	1	27.213	25.678	11.699	1.221	40.779	16.949	12.789	10.481
Training	1	58	9	36	0	0	27.494	27.829	13.371	3.702	41.298	17.772	14.755	11.625
Training	0	43	6	43	0	0	32.207	32.895	14.568	3.711	45.289	18.667	16.832	12.538
Training	0	55	11	36.25	0	1	30.167	29.573	14.139	3.871	43.379	19.958	15.552	11.916
Training	1	91	6.5	37.25	0	0	28.1	27.193	14.171	4.256	39.494	15.668	12.713	10.98
Training	0	54	7	40.5	0	1	30.471	30.28	15.876	1.771	45.729	18.609	16.288	12.753
Training	1	72	4.5	40	0	0	28.492	29.637	14.367	3.471	41.029	17.116	14.377	11.319
Training	0	73	9	38.2	0	1	29.617	31.698	13.83	5.822	41.378	18.233	13.208	11.229
Training	1	78	7.5	38.25	0	1	28.026	28.171	12.724	5.817	39.933	18.184	13.165	10.45
Training	0	74	5	42	0	1	27.965	28.976	14.544	6.452	40.548	21.196	12.018	12.362
Training	1	75	6	38	0	0	28.108	29.646	13.975	0.918	43.082	18.465	15.267	11.675
Training	0	51	13	40	1	1	27.932	29.336	16.016	5.183	47.817	18.893	15.114	13.36
Training	1	69	6	38.85	0	0	28.802	28.266	12.197	0.779	44.071	18.834	13.889	12.547
Training	1	72	12	32	0	0	26.221	26.133	12.055	2.567	41.433	17.11	13.613	11.894
Training	0	63	13.5	34.25	0	1	29.338	29.866	13.47	3.54	44.21	19.399	15.537	12.61
Training	1	74	7	40.25	1	1	25.382	27.108	10.378	1.426	45.824	15.916	13.007	12.8
Training	1	80	5.7	43.25	0	0	28.081	28.259	13.547	8.651	40.299	18.774	13.335	11.355
Training	0	76	7	45.25	1	1	31.143	28.914	12.7	6.117	46.133	19.239	14.821	12.622
Training	0	80	9.5	36	0	1	31.46	29.216	14.959	3.191	42.309	19.346	14.065	13.146
Training	1	87	6	36	0	1	28.14	25.432	11.898	2.405	39.595	16.594	11.927	11.843
Training	1	82	6	41.25	0	0	27.45	25.34	14.254	5.896	41.354	17.145	14.158	10.406
Training	1	79	5	47.25	1	1	30.432	27.021	12.673	5.816	46.434	17.53	14.32	12.901
Training	1	19	6	42	1	0	26.551	27.967	13.976	4.994	43.006	18.183	13.889	12.619
Training	0	69	7	42.65	0	1	32.171	30.694	13.746	5.747	43.903	18.127	16.356	12.042
Training	0	43	7.5	42.85	0	0	31.388	31.313	14.313	4.248	46.102	19.384	16.688	13.585
Training	0	68	8	41.05	0	0	29.547	29.301	15.206	4.434	44.616	21.412	16.284	13.127
Training	1	76	10	38	1	1	27.074	26.772	11.938	2.237	45.763	18.759	13.56	12.04
Training	1	57	7.5	40.25	1	1	28.591	25.702	12.03	5.414	42.336	16.594	13.576	11.406
Training	0	70	11.1	35	0	1	28.548	27.966	13.077	3.201	42.899	18.795	13.931	12.45
Training	1	85	6.5	38	0	0	27.843	27.072	13.556	7.431	37.069	18.265	11.368	10.027
Training	0	69	12.5	35.25	0	0	30.062	29.892	11.857	4.508	43.242	19.722	12.511	12.46
Training	1	66	8	36.15	0	0	25.353	26.397	13.136	3.688	40.462	17.041	13.271	11.249
Training	1	83	7	38.25	0	0	27.257	27.833	14.341	3.022	42.228	19.127	14.657	11.228
Training	0	68	7.5	45.05	0	1	32.064	30.18	13.386	6.101	46.449	17.898	15.308	13.063
Training	1	86	6.5	37.25	0	0	26.532	27.035	12.957	3.284	40.466	18.074	13.262	10.169
Training	0	73	7.5	43.8	0	0	26.921	27.675	14.41	5.06	46.24	18.986	15.187	12.435
Training	0	60	9.5	44.25	1	0	32.319	32.4	15.122	2.239	51.511	21.525	16.127	14.648
Training	1	74	7.2	35.25	0	0	24.285	27.061	11.896	4.532	37.918	15.399	11.662	10.895
Training	0	67	7.2	42.55	0	0	31.953	29.888	13.53	8.023	41.727	20.283	15.995	11.614
Training	1	76	5.2	41.25	0	1	28.676	26.835	12.715	5.361	41.089	16.144	14.078	11.194
Training	1	51	8.5	36.4	0	1	28.546	28.857	14.203	1.349	43.551	18.832	15.311	11.418
Training	1	95	5.5	38.25	0	1	25.874	25.694	13.524	4.029	39.721	15.577	13.703	10.834
Training	1	87	7.2	35.25	0	0	23.76	25.607	14.594	3.16	39.29	16.335	11.794	10.24
Training	0	84	10	40.25	0	1	29.303	27.924	14.411	7.269	42.981	18.212	14.938	11.617
Training	0	79	6.8	39.15	0	0	27.705	27.928	11.641	5.422	40.528	17.369	12.152	11.616
Training	0	73	7.5	44.25	0	0	28.628	30.607	14.09	7.406	44.344	18.607	14.72	11.836
Training	1	91	5	37.25	0	0	26.74	27.656	12.288	2.467	39.783	17.842	12.077	11.213
Training	1	50	6.5	36.25	0	1	24.508	24.598	12.817	5.278	37.472	17.213	12.675	10.014
Training	0	62	5.5	47	1	1	30.281	29.763	15.578	5.624	46.876	18.94	16.046	14.193
Training	1	83	7	39.25	0	1	27.607	28.509	13.874	6.603	39.647	19.168	12.961	11.353
Training	1	77	6.5	39.65	0	0	28.206	28.426	13.254	6.236	39.914	17.82	14.577	10.688
Training	0	67	3.5	44.5	0	1	31.068	28.983	12.982	6.18	41.82	18.261	13.953	11.714
Training	1	87	6.5	37.95	0	0	27.24	25.376	10.946	6.022	38.428	16.782	10.583	11.504
Training	0	79	11	39.25	0	1	29.581	29.611	13.951	3.148	47.102	18.539	15.787	12.508
Training	0	76	5.5	44.85	0	1	32.716	31.126	12.532	9.101	41.249	19.322	14.399	11.405
Training	0	46	7.5	44.25	0	0	34.035	29.957	14.195	6.273	45.477	18.402	16.57	12.751
Training	0	79	8.5	42.25	0	0	29.645	29.392	15.315	7.44	43.31	17.992	14.695	11.624
Training	0	64	14	36.15	0	1	31.307	29.629	14.997	7.054	43.096	20.09	15.085	13.157
Training	0	55	8.3	42.35	0	0	30.349	31.261	15.551	6.373	44.277	21.579	17.19	13.716
Training	0	63	15	34.25	0	1	28.729	30.627	14.29	2.637	46.613	19.526	16.238	12.91
Training	1	76	7.8	38.25	0	0	29.52	28.612	12.314	2.63	43.42	18.913	14.424	12.432
Training	0	75	8.5	37.25	0	0	28.381	29.506	14.568	3.35	42.4	20.1	15.064	11.944
Training	0	56	6.8	45.55	1	1	29.533	29.589	13.971	9.249	43.101	17.433	14.372	12.827
Training	0	63	7	43.05	0	0	31.489	29.774	14.964	7.698	42.352	19.502	15.882	12.144
Training	1	63	7	39.25	0	0	28.76	26.592	12.645	7.543	38.707	19.854	12.591	11.405
Training	0	84	7	44.25	0	1	26.972	31.906	14.585	5.054	46.196	20.031	14.903	12.599
Training	0	76	6	43.75	0	1	29.144	28.903	16.308	9.308	40.442	19.101	15.406	10.736
Training	1	82	5.5	41	0	1	26.624	25.791	13.095	6.134	40.366	17.518	13.82	11.325
Training	1	60	10	36.5	1	1	25.917	28.754	11.673	3.193	43.307	19.42	13.558	12.068
Training	1	61	7	39	0	0	29.851	27.784	13.408	5.077	40.923	18.349	15.036	11.142
Training	0	68	8.5	42.45	0	1	32.24	30.041	15.181	9.936	41.014	18.017	15.14	11.958
Training	1	84	4	38.25	0	1	23.957	25.816	11.946	5.406	36.844	16.929	11.358	10.144
Training	1	54	8	38.85	0	0	27.098	29.079	12.46	5.972	40.878	17.589	14.285	11.524
Training	0	76	7	39.25	0	0	30.743	31.028	13.866	4.666	41.584	19.208	13.613	12.295
Training	1	70	8.5	40.25	1	1	27.659	26.278	11.422	7.291	41.459	16.918	12.801	11.372
Training	1	74	6.5	36	0	1	28.468	28.379	13.474	4.709	37.791	18.312	13.691	11.429
Training	1	81	5.5	36.25	0	1	28.133	27.534	12.701	3.538	38.212	17.429	13.662	11.067
Training	0	57	9	39.95	0	1	28.689	30.508	13.766	8.664	40.286	18.991	14.797	11.487
Training	0	78	5.5	46.25	0	0	27.557	30.698	14.048	4.155	47.595	19.578	15.101	12.67
Training	0	47	4.5	42	0	1	31.737	29.199	13.97	1.389	45.111	17.972	14.97	11.663
Training	1	83	8	38.25	0	1	27.702	26.528	12.401	3.21	43.04	16.909	13.554	11.819
Training	0	85	6.5	38	0	1	28.664	28.705	12.893	1.887	42.613	17.956	12.734	11.679
Training	0	47	4.5	45.25	0	0	31.479	28.266	14.185	6.582	43.168	17.862	14.113	11.454
Training	1	74	5.5	41.25	0	0	27.628	26.632	13.692	3.87	42.88	17.337	14.273	10.802
Training	1	76	4	46.25	1	0	26.736	28.05	13.312	3.347	46.903	16.884	14.529	11.844
Training	1	83	8	39.25	0	0	28.287	27.706	12.884	1.441	45.809	17.349	14.503	12.865
Training	1	87	6	38	0	0	28.818	26.068	13.397	1.867	42.133	17.928	13.922	10.701
Training	1	78	5	39.25	0	0	27.875	25.769	12.338	4.517	39.733	17.366	13.492	10.572
Training	0	68	10	37.25	0	1	30.128	29.043	14.445	4.294	42.956	18.006	14.141	11.034
Training	0	50	6.5	44	0	0	30.641	32.047	13.963	5.544	44.956	20.295	16.22	12.884
Training	1	67	6	40	0	0	30.078	31.771	15.347	-0.542	46.542	21.34	17.017	12.213
Training	1	80	9	36.25	0	1	29.884	26.237	13.062	4.706	40.544	16.681	12.593	9.781
Training	0	61	5	48	1	0	27.306	29.713	14.091	5.217	47.783	18.093	16.011	11.797
Training	0	65	6.5	44.25	0	0	30.745	30.894	13.034	6.109	44.641	18.616	14.186	11.744
Training	1	76	6	38	0	1	28.478	25.416	14.103	3.03	40.97	17.093	13.948	11.804
Training	0	47	7	43.25	0	1	30.119	30.752	15.681	4.728	45.522	19.073	16.966	12.17
Training	0	74	10	41.25	1	1	27.638	28.312	14.51	6.162	45.088	17.891	13.373	12.5
Training	1	82	6.5	39.25	0	0	26.928	26.434	11.95	3.641	42.109	17.776	14.272	11.883
Training	0	58	6	42.25	0	0	30.169	28.559	12.472	6.77	41.48	18.368	12.697	11.975
Training	0	87	5	45	1	0	28.485	27.718	12.204	2.978	47.022	17.045	13.666	12.637
Training	1	61	8	36.25	0	0	29.339	24.547	13.869	5.898	38.352	16.6	12.823	10.296
Training	0	58	9	40	0	0	31.566	30.511	13.388	7.356	41.644	19.153	13.205	12.732
Training	0	33	5.5	44.25	0	0	28.789	28.749	16.482	7.37	42.38	17.769	15.105	12.27
Training	1	83	5.5	44.25	0	0	25.104	27.164	13.538	7.138	42.612	18.388	13.523	11.548
Training	0	41	4.5	43.25	0	1	26.807	28.736	15.196	5.615	42.135	17.317	15.679	11.303
Training	1	66	5.5	44.25	1	0	30.749	27.484	14.545	2.094	47.656	17.142	16.627	12.169
Training	1	85	6.5	36.25	0	0	30.367	27.694	13.129	2.52	40.23	17.226	13.685	10.719
Training	1	40	6.5	41.25	0	0	29.658	29.437	14.289	4.12	43.63	18.041	14.783	12.679
Training	1	16	6	41.25	0	0	25.977	28.18	14.481	5.876	41.374	17.306	14.996	10.922
Training	1	67	12.5	35	0	0	27.582	28.142	12.917	5.507	41.993	18.037	14.35	11.388
Training	1	41	5.5	40	0	0	25.265	27.929	12.5	5.348	40.152	17.63	12.821	10.39
Training	0	92	7	41.25	0	1	29.237	28.35	14.986	4.241	44.009	18.303	14.59	12.847
Training	1	79	3.5	38	0	0	25.687	27.314	11.485	2.35	39.15	16.179	12.332	9.909
Training	0	76	9	40.25	0	1	32.527	32.119	13.647	3.844	45.406	19.387	16.143	12.311
Training	1	76	5	39.25	0	0	29.024	26.901	11.707	5.215	39.035	17.21	12.889	12.031
Training	0	82	7.5	41.25	0	0	25.931	29.286	14.498	7.494	41.256	20.173	13.942	11.816
Training	0	58	7	41.25	0	1	32.766	31.451	16.406	4.092	44.158	20.774	15.947	12.435
Training	0	69	8	39.25	0	1	28.073	27.643	12.621	4.95	42.3	16.142	13.076	11.481
Training	0	73	9	40.25	0	0	30.815	31.676	14.18	4.877	44.373	18.853	14.411	13.062
Training	1	54	7.5	37.25	0	1	30.013	28.067	13.065	2.981	41.769	16.699	15.612	11.63
Training	1	75	6.5	38.25	0	0	26.585	28.107	12.525	5.838	38.912	17.002	12.771	10.397
Training	1	21	6	38.25	0	0	26.269	26.944	13.377	6.542	37.708	16.145	13.265	10.363
Training	0	84	5.5	41.25	0	0	32.181	30.277	13.635	2.268	44.482	17.145	14.612	12.572
Training	0	53	10.5	39.25	0	0	30.533	29.952	13.392	6.558	43.192	19.347	14.24	13.058
Training	0	40	8	39	0	0	33.556	29.825	15.105	5.01	41.99	17.406	16.966	11.338
Training	1	61	4	36.25	0	0	24.375	24.785	12.651	2.813	37.437	14.511	13.112	9.99
Training	1	49	6	36.25	0	0	28.553	26.919	13.752	3.836	38.414	16.312	14.657	10.887
Training	1	42	6	38.25	0	0	28.561	27.534	13.495	2.099	42.151	17.68	14.385	12.16
Training	1	72	5.5	41.25	0	0	29.678	28.885	12.805	2.001	44.749	19.859	15.831	12.515
Training	0	63	10	41.25	0	0	29.745	31.099	14.975	6.562	44.688	18.032	15.644	12.082
Training	1	85	6.5	45	1	1	29.505	27.348	13.93	4.732	46.768	17.994	15.29	12.926
Training	1	54	6	36.25	0	0	28.312	26.242	12.465	4.607	37.643	17.19	13.616	10.902
Training	1	75	6	38	0	0	25.992	26.628	12.971	8.513	35.487	16.645	11.547	10.523
Training	1	72	10	32.2	0	1	27.869	26.334	12.457	0.184	42.016	17.06	14.032	9.817
Training	1	57	9	34.35	0	0	28.321	27.969	12.633	0.907	42.443	16.499	14.249	11.22
Training	0	70	11	38.45	1	1	27.799	29.364	14.28	0.369	49.081	17.879	14.604	12.603
Training	1	33	12	30.85	0	1	25.972	29.809	12.782	2.552	40.298	18.09	13.592	10.595
Training	1	80	11	32.35	0	0	29.13	26.428	13.305	-0.809	44.159	17.425	13.522	11.857
Training	1	51	4	42.05	0	0	31.863	28.485	15.11	1.137	44.913	19.18	15.68	12.484
Training	0	52	12	36	0	1	32.431	30.472	15.22	-0.413	48.413	19.488	16.877	13.174
Training	1	69	10	33.45	0	0	27.741	28.17	12.339	2.394	41.056	18.29	10.926	11.788
Training	0	67	11	35.05	0	1	30.581	26.267	16.828	2.674	43.376	18.905	14.588	12.623
Training	0	57	10	36.35	0	1	31.611	28.334	15.173	3.956	42.394	18.545	14.327	12.27
Training	1	74	13.5	31.05	0	1	29.622	27.428	12.125	0.187	44.363	17.667	13.893	11.502
Training	0	66	6.1	39.25	0	1	30.326	26.561	12.491	2.976	42.374	16.505	13.473	11.629
Training	0	80	12.5	35.1	0	1	29.053	31.083	14.468	0.206	47.394	21.012	14.765	12.101
Training	1	21	5.5	39.05	0	0	28.114	29.144	13.834	2.628	41.922	17.652	15.022	10.313
Training	1	77	12	33.3	0	0	29.661	28.604	14.276	2.966	42.334	18.585	15.12	10.23
Training	0	76	10	35.7	0	1	28.914	28.114	13.605	0.552	45.148	18.666	14.457	11.838
Training	0	82	7	39.85	0	0	30.644	29.918	15.649	1.248	45.602	18.736	15.581	11.625
Training	1	67	11	31.5	0	0	26.17	26.365	13.642	3.4	39.1	16.693	14.076	9.979
Training	0	64	12.7	36.25	0	0	29.651	32.141	15.044	3.762	45.188	20.463	16.254	13.544
Training	1	71	9	35.25	0	1	29.079	26.089	12.637	2.556	41.694	17.178	13.653	10.481
Training	1	87	10	32.85	0	0	24.547	25.659	12.904	1.268	41.582	18.739	13.69	11.434
Training	0	83	12.8	34.25	0	0	28.406	30.063	15.339	-0.316	47.366	19.475	16.3	11.791
Training	1	87	9	34.05	0	0	26.32	26.813	10.375	3.093	39.957	18.751	11.569	9.547
Training	1	92	13	31.75	1	0	26.07	23.547	13.67	1.043	43.707	16.955	13.169	11.467
Training	1	64	10	35.3	0	1	31.525	29.402	13.9	2.971	42.329	17.38	14.14	11.052
Training	0	68	11	34.4	0	1	30.456	26.813	15.13	2.147	43.253	19.507	15.391	11.512
Training	1	86	12	32.85	0	1	25.772	29.269	11.857	2.946	41.904	16.365	13.489	10.574
Training	0	80	13	35.6	0	1	32.923	31.126	15.4	1.875	46.725	20.397	16.543	13.832
Training	0	29	13.2	34.25	0	0	29.121	32.008	14.874	4.048	43.402	19.663	15.693	12.281
Training	1	89	9.3	34.25	0	0	24.555	24.99	15.345	3.547	40.003	16.922	12.788	11.897
Training	1	44	11.5	32.7	0	0	30.964	27.936	12.529	1.642	42.558	17.982	13.641	11.603
Training	0	81	12.5	33.3	0	1	25.119	29.587	13.18	5.568	40.232	18.654	13.236	11.34
Training	1	72	9.5	35.2	0	1	27.983	26.617	13.659	2.491	42.209	17.104	14.567	11.815
Training	1	93	9.5	33.75	0	1	25.173	26.466	11.962	4.167	39.083	16.63	12.74	9.579
Training	0	90	12.4	35.25	0	0	29.951	28.071	15.468	5.796	41.854	20.283	14.169	11.726
Training	1	87	11	34.25	1	1	23.194	23.739	15.486	4.431	40.819	17.226	12.057	12.552
Training	1	49	11	33.95	0	1	26.237	27.769	12.377	5.228	39.722	16.974	12.689	11.035
Training	0	77	11	35.85	0	1	27.394	29.394	13.163	5.426	41.424	19.208	14.521	11.993

## Sheet: Validation
Group	Sex	Age	CP	aCL	Side	Vessel	MHTD	DTV	iCL	CTL	CCL	2RHD	HVD	TCD
Validation	1	84	13	32.25	0	1	28.145	26.405	12.918	1.433	43.817	17.397	14.348	10.812
Validation	1	80	3.7	41.25	0	1	28.876	26.935	12.821	0.424	44.526	19.162	12.996	10.897
Validation	0	74	7.8	39.85	0	0	30.675	30.165	13.854	2.786	44.864	18.693	14.653	10.841
Validation	0	59	12.4	41.25	0	1	28.846	27.817	14.139	5.021	48.629	18.233	14.418	13.698
Validation	1	73	9.3	33.75	0	0	27.881	26.006	12.382	1.221	41.829	17.804	12.485	11.635
Validation	1	91	7	36.65	0	1	27.816	26.284	12.463	3.153	40.497	17.882	12.896	10.131
Validation	1	53	8.5	34.25	0	1	27.5	26.247	11.8	2.504	40.246	17.391	12.621	10.244
Validation	1	84	11.2	37.25	0	1	28.881	26.086	13.776	4.968	43.482	17.119	14.273	11.347
Validation	0	87	11.3	35.25	0	1	28.298	29.415	10.823	3.755	42.795	18.29	12.434	11.957
Validation	0	70	8.7	35.85	0	1	26.45	29.142	11.894	-0.815	45.365	18.387	12.69	12.149
Validation	0	84	4.7	42.25	0	0	30.759	26.167	12.914	3.734	43.216	18.479	14.305	11.463
Validation	1	91	9.2	32.95	0	1	25.835	24.465	13.828	3.916	38.234	17.008	12.881	9.295
Validation	1	90	8	35.45	0	0	28.734	27.148	12.665	1.25	42.2	17.571	12.689	9.764
Validation	1	79	10.6	34.25	0	0	24.941	27.293	11.321	2.416	42.434	18.207	12.879	10.949
Validation	0	59	9.1	37.75	0	1	24.463	29.453	15.611	5.153	41.697	16.599	15.664	8.629
Validation	0	80	7.5	40.25	0	1	31.025	30.532	11.766	3.649	44.101	17.878	13.736	11.59
Validation	0	61	12.4	39.25	0	0	31.071	30.313	15.31	7.286	44.364	20.721	15.569	12.46
Validation	1	61	5.6	36.25	0	0	25.107	27.55	12.422	3.185	38.665	16.858	12.358	10.359
Validation	1	77	9	37.25	0	1	27.421	23.057	14.078	5.257	40.993	18.364	13.796	11.483
Validation	1	85	11.1	36.25	0	1	25.182	28.869	10.001	3.953	43.397	17.532	11.737	11.608
Validation	1	83	9	36.35	0	1	28.357	25.833	11.635	3.727	41.623	16.708	12.823	10.823
Validation	0	59	9.8	38.25	0	1	26.226	30.55	12.928	4.188	43.862	18.51	12.593	12.97
Validation	1	72	9.3	36.15	0	1	29.957	27.784	14.441	0.621	44.829	19.736	15.148	12.226
Validation	1	81	9.3	34.95	0	1	27.185	27.279	13.243	2.605	41.645	16.962	13.185	9.578
Validation	1	76	7.9	36.25	0	1	26.01	28.124	12.193	1.631	42.519	17.356	13.457	10.82
Validation	1	85	8.9	32.75	0	0	24.847	25.68	10.693	3.328	38.322	15.886	10.88	9.274
Validation	0	65	11.5	35.15	0	1	26.011	27.39	13.67	4.574	42.076	19.708	13.537	11.648
Validation	0	84	9.6	37.25	0	1	28.053	27.764	13.061	2.845	44.005	16.301	14.201	12.909
Validation	1	81	9.3	34.85	0	1	26.696	26.709	11.677	4.38	39.77	15.222	13.125	10.447
Validation	1	68	9.8	36.25	0	1	31.609	27.6	13.273	4.811	41.239	18.025	15.72	11.137
Validation	0	59	8.4	39.45	0	1	29.169	31.273	15.192	3.011	44.839	18.62	15.494	11.365
Validation	0	79	9.1	42.25	0	1	27.408	29.25	15.18	7.862	43.488	20.256	14.002	13.032
Validation	1	68	7.6	44.25	1	0	30.492	27.441	12.693	5.118	46.732	18.204	12.693	13.079
Validation	0	63	8.5	38.35	0	0	26.447	29.816	12.525	4.409	42.441	18.465	14.792	11.291
Validation	1	74	6.6	40.75	0	0	30.192	28.91	13.439	2.086	45.264	17.356	14.025	11.647
Validation	0	47	11.6	34.75	0	1	26.32	28.746	13.264	3.351	42.999	19.192	13.468	11.008
Validation	0	85	9.9	37.85	0	1	29.174	31.336	13.413	2.86	44.89	20.1	14.526	11.6
Validation	1	87	8.3	39.25	0	0	27.256	27.094	12.457	7.416	40.134	16.68	12.41	9.701
Validation	0	54	9	40.45	0	0	31.55	31.004	15.028	4.698	44.752	20.981	15.342	12.607
Validation	1	76	7.9	37.25	0	0	29.477	26.104	11.648	4.034	41.116	15.402	13.492	11.129
Validation	1	91	6.2	34.75	0	0	24.997	25.686	12.577	2.7	38.25	17.386	12.013	9.239
Validation	1	69	6	37.25	0	1	27.925	27.092	12.595	4.22	39.03	17.779	13.567	10.129
Validation	1	82	5.7	44.25	1	1	25.875	28.401	12.808	5.258	44.692	16.143	14.266	10.771
Validation	0	41	9.5	39.25	0	0	30.761	31.068	15.993	6.624	42.126	19.917	15.234	12.002
Validation	1	83	8.2	40.25	1	0	26.171	25.746	11.662	3.909	44.541	17.585	11.988	12.345
Validation	1	69	7.5	38.65	0	0	25.837	26.753	11.594	8.387	37.763	16.8	12.648	10.167
Validation	1	79	7.2	37.25	0	0	27.257	27.535	12.257	3.759	40.691	16.546	12.7	10.773
Validation	0	66	9.5	37.95	0	1	29.769	28.524	11.62	3.87	43.58	18.084	13.339	13.114
Validation	0	72	8	41.25	0	1	29.236	30.466	13.492	5.065	44.185	20.106	14.945	12.334
Validation	0	85	7.2	43.25	0	1	29.726	32.344	14.168	3.952	46.498	18.703	15.603	11.885
Validation	1	72	7.3	36.05	0	1	25.57	26.738	13.607	3.89	39.46	16.68	13.6	10.161
Validation	1	82	3.7	42.25	0	0	28.423	27.91	13.993	3.585	42.365	17.962	14.583	11.439
Validation	0	88	8.5	42.25	0	0	28.147	29.066	16.633	8.178	42.572	17.46	15.42	11.707
Validation	0	91	10.7	39.75	0	0	27.679	30.553	14.475	9.654	40.796	20.596	16.026	10.619
Validation	1	78	11.5	35.25	0	0	26.97	26.13	13.735	4.909	41.841	19.465	14.088	10.798
Validation	0	38	6.6	41.25	0	0	31.016	29.476	13.92	6.106	41.744	17.733	15.661	12.272
Validation	1	91	5	44.75	1	1	27.884	26.369	14.142	6.027	43.723	17.537	14.501	12.046
Validation	0	84	10.4	36.55	0	0	28.268	28.889	13.384	4.019	42.931	17.975	14.428	11.861
Validation	1	73	7.3	37.85	0	0	28.039	25.73	13.428	1.001	44.149	17.954	14.373	12.298
Validation	0	58	12.7	37.25	0	1	30.079	30.867	15.399	6.762	43.188	20.865	15.716	12.335
Validation	1	50	4.3	40.75	0	1	24.846	29.226	14.883	3.419	41.631	17.598	14.275	11.364
Validation	1	93	7.5	37.25	0	1	26.11	27.181	13.337	3.156	41.594	18.449	14.852	10.958
Validation	1	67	9.8	39.25	0	1	26.468	28.852	12.463	8.509	40.541	19.909	13.978	11.12
Validation	1	63	10.5	38.75	1	0	31.487	28.575	12.251	4.481	44.769	18.021	13.193	12.518
Validation	0	76	7.7	43.05	0	0	32.353	31.512	15.602	7.372	43.378	20.258	15.929	12.704
Validation	0	75	8.2	40.55	0	0	28.338	29.033	13.324	7.872	40.878	19.318	14.79	11.066
Validation	1	78	7.8	35.25	0	1	26.763	27.574	13.623	2.615	40.435	16.878	12.635	10.616
Validation	0	85	10.2	38.55	0	1	30.489	30.294	13.742	3.919	44.831	19.865	16.652	10.88
Validation	1	80	9.8	34.25	0	0	27.865	27.511	11.279	4.577	39.473	17.741	12.132	11.59
Validation	0	85	9.2	36.25	0	0	28.599	28.741	14.161	2.788	42.662	19.671	14.088	12.349
Validation	1	99	5.2	40.25	0	1	26.492	25.625	13.117	5.096	40.354	18.713	14.772	12.309
Validation	0	60	9.3	36.25	0	1	26.322	29.683	12.409	5.985	39.565	18.595	13.79	11.25
Validation	1	79	12.2	33.25	0	1	27.184	27.076	12.957	7.146	38.304	17.378	14.37	8.881
Validation	1	68	6.8	39.25	0	0	25.489	27.527	10.057	6.984	39.066	17.759	12.605	12.184
Validation	0	68	11.9	38.75	0	1	31.909	30.838	15.959	5.485	45.165	20.647	17.595	13.404
